# Supplementary material for: Examining the effect of post-depositional processes on the preservation and identification of stone tool residues from temperate environments: An experimental approach
Source: PLoS One. 2024 Oct 21;19(10):e0309060. doi: 10.1371/journal.pone.0309060 (PMC11493299; doi:10.1371/journal.pone.0309060)
Supplement: S2 File — (XLSX) [file pone.0309060.s002.xlsx]

## Sheet: Meteorological data Uccle 
date	tavg	tmin	tmax	prcp	wdir	wspd	pres
2014-07-08	14.5	13.5	17.9	13	325	9.5	1013.8
2014-07-09	13.8	12.5	15.1	31	299	14.3	1011.7
2014-07-10	16.6	14.6	17.8	7.9	321	13.2	1011.4
2014-07-11	16.2	15.2	17.7	9.1	278	8	1015.2
2014-07-12	15.8	15.1
2014-07-13	17.7	15.1	21.6	3	232	9.9	1009.4
2014-07-14	18.2	14.6	23.1	0	255	10.7	1013.3
2014-07-15	17.6	12.8	21.6	0	231	9.2	1020.1
2014-07-16	19.4	14.6	26.2	0
2014-07-17	22.9	16.4	29.4	0	153	5.7	1020.8
2014-07-18	26.3	18.6	33.1	0	128	9.2	1015.5
2014-07-19	26.3	22.7	31.8	0	141	15	1010.3
2014-07-20	21.5	19.3	25.3	1.8	246	8.9	1009.9
2014-07-21	18.8	17.5	21.3	0	322	12.5	1014.7
2014-07-22	21.9	17.7	27.1	1	0	12.5	1018.2
2014-07-23	24	18.8	29.2	0	61	11.7	1017.5
2014-07-24	22.6	18.2	27.6	0	56	12.2	1014.9
2014-07-25	19.8	15.8	24.2	0	52	13.2	1014.6
2014-07-26	20.9	18	25.5	0	342	8	1014.3
2014-07-27	21.2	18.2	27.4	0	248	7.2	1016.1
2014-07-28	18.3	15.7	20.8	7.1	236	6.3	1012.7
2014-07-29	19.1	15.8	24.6	23.1	321	9.8	1012
2014-07-30	18.3	15.8	22.3	0	329	10.4	1014.3
2014-07-31	19	11.8	25.5	0			1015.5
2014-08-01	21	14.6	26.8	0	202	6.2	1010.9
2014-08-02	21.4	19.5	24.8	0	180	13.8	1006.1
2014-08-03	19.5	15.5	24.8	0.5	207	5.9	1010.5
2014-08-04	18.4	14.3	23.6	0	281	6.9	1016.1
2014-08-05	18.7	13.1	23.7	0	218	6.1	1019.8
2014-08-06	17.5	15.7	20.6	3	176	14.7	1015.5
2014-08-07	18.9	14.7	25.6	0	216	8.1	1014.6
2014-08-08	18.8	17	20.9	8.9	132	9.7	1010.7
2014-08-09	19.1	15.6	22.3	5.1	212	17.3	1008.6
2014-08-10	18.5	16.2	22.7	6.1	185	18.9	1005.4
2014-08-11	16	13.5	20.3	2	224	18	1011
2014-08-12	15.1	13.1	19.9	7.9	217	15.5	1010.9
2014-08-13	16.1	11.4	21.1	0	221	8.9	1006.6
2014-08-14	15.2	13.5	19.5	2.5	216	11.4	1010.4
2014-08-15	14.5	12.6	18.9	1.3	252	10.8	1013.3
2014-08-16	15.6	11.3	19.7	0	259	9.8	1019.7
2014-08-17	14.4	12.4	17.2	0.5	227	19.2	1012.6
2014-08-18	14.8	12.2	17.8	2	261	14.6	1008.7
2014-08-19	13.4	11.1	16.7	2	248	11.9	1012
2014-08-20	11.8	7.9	18	7.9	214	8.1	1016.7
2014-08-21	13.4	8.2	18.9	1	223	9.3	1016.8
2014-08-22	13.7	11	17.1	2	215	12.3	1012.9
2014-08-23	13.4	10.8	17.8	7.9	244	9.2	1014.4
2014-08-24	13.7	8.9	19.2	0.3	236	8.9	1018.8
2014-08-25	13.8	10.7	17.6	7.1	165	10.8	1013.5
2014-08-26	14.9	13.1	17.8	42.9	192	9.8	1004.9
2014-08-27	15.5	11.6	20.8	1	109	7.5	1014.5
2014-08-28	17.2	14.2	22	5.1	194	14.7	1014.4
2014-08-29	16.8	13.8	21	1	224	10.8	1016.1
2014-08-30	15.9	14.9	18.6	5.6	227	14.7	1016.8
2014-08-31	15	13.3	18.1	3	274	11.1	1016.6
2014-09-01	15.6	9.2	21.6	0	222	5.6	1021
2014-09-02	17.4	14	22.1	0.5	119	6.4	1022
2014-09-03	17.2	13.9	22.1	0	82	11.3	1022
2014-09-04	17.6	12.9	21.5	0	105	7.7	1018.1
2014-09-05	20.6		24.7
2014-09-06	17.8	16.7	19.4	0	294	6.5	1013.9
2014-09-07	17	12	21.5	0			1015.5
2014-09-08	16.5	13.7	21.1	0	42	9	1018.3
2014-09-09	14.9	11	20.1	0	52	10.2	1020.8
2014-09-10	14.8	12.5	18.8	0	53	9.8	1020.6
2014-09-11	15.3	10.4	20.2	0	24	10.2	1019.9
2014-09-12	16	10.3	21.3	0	38	11.9	1022.4
2014-09-13	16.1	12.9	20.9	0	50	11.9	1024.3
2014-09-14	15.8	13.1	20.6	0	64	10.2	1021.5
2014-09-15	17.6	13.3	23.2	0	90	7.8	1016.4
2014-09-16	17.7	12.7	23.7	0	125	6.6	1014.7
2014-09-17	19.8	14.3	25.8	0	104	8.6	1011.7
2014-09-18	19.3	15.9	23.8	0.3	135	7.8	1009.5
2014-09-19	19.7	14.7	26	0	211	6.8	1011.2
2014-09-20	19.3	16.5	24.9	0	251	8.1	1014.3
2014-09-21	15.6	13.4	18.4	8.9	338	13.1	1018.7
2014-09-22	13.6	10.3	17.1	0	309	11.7	1022.9
2014-09-23	12.5	8	17.4	0	199	4.8	1021.5
2014-09-24	12	9.4	14.5	3	218	9.2	1014.2
2014-09-25	13	8.6	17.7	0.3	248	9.2	1019.9
2014-09-26	14.9	11.5	17.9	0	229	10.1	1024.3
2014-09-27	16.7	14.8	21.7	0.5	153	5.1	1027
2014-09-28	17.2	12.3	23.6	0	158	9.5	1022.7
2014-09-29	16.3	13.6	18.5	0.5	184	8.9	1022
2014-09-30	17.1	15.2	21	0	222	8.1	1024.7
2014-10-01	16.5	11.9	21.9	0	206	7.2	1026.6
2014-10-02	16.4	13.3	21.5	0	202	5.2	1028.5
2014-10-03	17.7	15	23.3	0	158	5	1024.4
2014-10-04	16.3	12.4	22.6	0	171	15.5	1016
2014-10-05	12.1	11.2	13.5	7.1	33	9.5	1018.2
2014-10-06	12.6	11.4	15.2	0.5	160	12.9	1009.8
2014-10-07	12.3	9.4	15.8	7.1	209	20.1	1001.6
2014-10-08	13.4	8.6	16.5	4.6	180	19.7	1003.8
2014-10-09	15	13.3	18	3.6	208	18	1004.5
2014-10-10	14.1	11.9	17.7	0	201	13.2	1013
2014-10-11	12.2	9.6	14.7	7.1	177	8.4	1013.3
2014-10-12	12.4	8.9	16.6	1	128	9.2	1011.8
2014-10-13	14.7	12.6	16.9	4.1	183	19.7	1003.8
2014-10-14	12.5	10.3	14.9	0	204	17.7	1006.6
2014-10-15	13.2	10.5	17.1	0.5	205	9.6	1007.2
2014-10-16	14.8	12.4	17.8	2	208	14.9	1005.1
2014-10-17	15.2	13.9	18.9	0.5	209	11.4	1012.4
2014-10-18	18.4	13.4	24.2	0	175	19.2	1016.7
2014-10-19	17.9	15.3	22.7	0	213	14.4	1016.6
2014-10-20	14	12.7	16.9	0.3	237	12.9	1017.5
2014-10-21	11.1	7.9	14	7.9	242	20.6	1008.7
2014-10-22	9.2	7.2	12.7	0.5	286	14.9	1020.4
2014-10-23	10.9	7.3	13.3	0	209	10.1	1023.4
2014-10-24	11.4	10.7	13.5	0.5	195	16.4	1019.4
2014-10-25	12.1	10.9	14.6	5.8	215	9.6	1019.4
2014-10-26	13	10.9	16.8	0	201	9.9	1024.3
2014-10-27	12.9	10.2	18.2	0	174	8.6	1023.5
2014-10-28	9.8	7.9	13.5	0	190	14	1018.5
2014-10-29	10.4	8.6	11.9	3	207	10.2	1017.7
2014-10-30	13.4	10.9	17.6	0.3	180	11	1021.8
2014-10-31	15.3	12.3	20.2	0	184	14.9	1021.6
2014-11-01	15.9	13.2	20.3	0	191	15.3	1018.7
2014-11-02	15.2	12.8	17.4	0	205	20	1012
2014-11-03	12.4	9.6	15.1	4.1	201	25.7	998.7
2014-11-04	8.7	7.6	9.9	7.1	190	10.1	995
2014-11-05	7.3	5.1	9.5	0.8	193	9.3	1001.9
2014-11-06	6.8	4.5	10.9	0.5	204	11.7	1010
2014-11-07	8.5	5.2	10.9	1	183	25.8	1003.3
2014-11-08	10.1	7.8	13.1	0	186	20.9	1008.3
2014-11-09	10.4	8.6	13.1	0	173	16.5	1006.6
2014-11-10	9.6	7.4	12.7	0	188	15.3	1009.1
2014-11-11	10.4	5.5	15.5	0	143	17.3	1003.9
2014-11-12	10.8	7.3	14.3	0	182	16.5	1002.8
2014-11-13	9	6	13	0	153	15.2	1010.6
2014-11-14	9.4	7.5	11.3	6.1	154	13.1	1005.6
2014-11-15	9.2	7.5	10.7	13	172	7.5	1001.9
2014-11-16	8.3	6.3	10.2	0	154	6.9	1000.6
2014-11-17	8.7	6.3	11.8	0.5	142	12.8	1002.8
2014-11-18	8.1	5.7	9.3	1	91	6.6	1009.8
2014-11-19	7.6	5.4	9.3	0	108	6.3	1019.9
2014-11-20	5.7	4.1	8.9	0	100	8.9	1025.5
2014-11-21	5.1	1.5	8.6	0	114	9	1021.2
2014-11-22	10.6	6.6	15.2	0	168	15.6	1017
2014-11-23	12.4	10.5	15.9	0	181	13.4	1016.1
2014-11-24	7.7	3.3	11.4	1	31	9.2	1024.4
2014-11-25	5.2	2.4	9	0	96	11.9	1022.8
2014-11-26	7.3	5.4	9.5	0.5	127	10.4	1013.4
2014-11-27	9.7	9	11.2	0.3	143	11.4	1006.8
2014-11-28	8.9	5.3	13.2	0	114	14.9	1005.9
2014-11-29	4.5	2.2	9.4	0	107	10.7	1012.5
2014-11-30	1.7	0.8	2.9	0.5	141	7.1	1013
2014-12-01	2.5	1.8	2.9	0	63	12.6	1011.6
2014-12-02	1.6	1	2.9	0.3	41	10.2	1014.5
2014-12-03	-0.2	-1.5	0.8	0.3	55	13	1020.7
2014-12-04	0	-1.7	2.1	0	104	8	1017.3
2014-12-05	3.6	1.2	5.1	0.3	200	7.8	1018.6
2014-12-06	4.7	1.1	8.3	3	282	6.6	1024.3
2014-12-07	2.7	-0.5	5.3	4.1	220	13.2	1021.4
2014-12-08	2.1	0.4	3.9	2.3	236	10.1	1019.4
2014-12-09	3.6	1.1	6.1	3	232	10.7	1026.5
2014-12-10	6.2	3.7	9.5	4.1	232	21	1017.9
2014-12-11	6.4	4.8	8.5	0.5	237	21.9	1011.7
2014-12-12	8.3	6.2	9.7	8.9	230	27.3	1001.2
2014-12-13	4.1	2.1	6.3	0	215	6.9	1010.5
2014-12-14	2.5	1.1	6.6	0	204	10.2	1016.5
2014-12-15	4.4	1.1	5.6	1.3	210	16.7	1014
2014-12-16	5.4		7.1	0.3
2014-12-17	7.3	3.2	10.3	6.1
2014-12-18	11.3	10.2	12.2	2.5	243	18.7	1012.7
2014-12-19	8.7	4.8	11.2	10.9	250	21.5	1015.6
2014-12-20	5.8	3.9	8.2	0	256	14.6	1024.6
2014-12-21	6.1	3.3	8	0.3	234	18	1029.2
2014-12-22	9.7	7.2	11.3	0	234	27.4	1022
2014-12-23	10.2	9.3	11.2	0.3	233	22.1	1020.6
2014-12-24	7.9	4.7	9.5	3	242	22.1	1018.1
2014-12-25	4.4	2.9	7.2	0.3	258	10.8	1026.3
2014-12-26	3.1	1	4.3	2	216	10.2	1028.1
2014-12-27	1.1	-0.5	4.5	26.9	72	20	999.2
2014-12-28	-3.7	-5.5	-1.5	4.1	41	15.5	1024.3
2014-12-29	0.4	-5.8	4.2	2	277	8.1	1036.2
2014-12-30	2.1	0.3	4.5	0.3	240	6.8	1037.9
2014-12-31	2.4	0	6.9	0	225	7.1	1036.1
2015-01-01	2.2	-1.3	4.9	0	210	17.7	1034.2
2015-01-02	5.4	2.4	9	3.8	245	18.2	1029.3
2015-01-03	2.7	1.2	4.6	17	212	12.6	1025.4
2015-01-04	1.7	0.3	4.3	0	238	6.9	1034.4
2015-01-05	1.1	-0.9	5.2	0.3	204	9.9	1033
2015-01-06	0	-3	3.2	0	213	11	1024
2015-01-07	3.2	1.8	5	0.3	213	12.9	1028.1
2015-01-08	6.3	2.5	9.2	29	228	20.3	1023.4
2015-01-09	9.4	5.3	13.3	4.1	235	24.5	1021.9
2015-01-10	10.2	5.2	13.4	6.6	263	24.5	1015.9
2015-01-11	4.7	2.4	6.5	0	254	16.4	1021.5
2015-01-12	8	5.4	9.6	0.5	223	32.6	1017.6
2015-01-13	8.7	6.8	10.4	5.1	222	27.2	1007.2
2015-01-14	4.2	2.8	5.7	7.9	229	19.3	1009.8
2015-01-15	8.1	3.8	9.7	7.1	208	32.7	999.5
2015-01-16	5.7	4	7.5	0.8	216	15.3	1005.7
2015-01-17	2	-0.7	4.7	0.5	217	11	1014.8
2015-01-18	2.9	1	5.3	3	201	15.5	1013
2015-01-19	1.1	0.4	2.3	7.1			1012.4
2015-01-20	0.7	-1.1	3	0	196	6	1012.8
2015-01-21	0	-1.3	3.4	0	110	9	1011.3
2015-01-22	-1.3	-2.1	-0.5	0	47	11.9	1017.7
2015-01-23	-1.1	-1.9	-0.2	0	138	7.8	1025.9
2015-01-24	1.2	-1.8	5	7.1	260	14.3	1023.3
2015-01-25	2.1	-1.6	4.3	0	233	8	1030.4
2015-01-26	5.8	3.7	8.4	6.1	263	13.2	1022.7
2015-01-27	3.9	1.9	6.4	0.3	267	8.9	1024.9
2015-01-28	4.7	2.3	7.2	7.1	229	20.4	1009.4
2015-01-29	2.6	0.4	4.5	0.3	229	21.9	987.9
2015-01-30	1.1	-0.1	2.4	3.3	240	10.4	978.2
2015-01-31	1.4	-0.3	3.5	0	218	8.7	982.8
2015-02-01	2.2	0.3	4.3	7.9	276	12.3	991.8
2015-02-02	1.6	-0.1	4.2	3	264	11.3	1003
2015-02-03	0.8	-1.6	3.5	0	260	5.9	1005.5
2015-02-04	1.1	-2.1	5.8	0.3	5	9.3	1015.1
2015-02-05	-0.9	-2.9	1.4	0.3	59	12.8	1022.6
2015-02-06	-0.7	-2.6	2.4	0	57	21.2	1026.9
2015-02-07	1.2	-3	5.5	0	33	14.6	1032.2
2015-02-08	4.3	1.4	6.8	0	349	16.5	1033.2
2015-02-09	3.2	0.9	5	0	269	8.1	1032.9
2015-02-10	5	3.7	5.8	0.5	44	8.5	1032.2
2015-02-11	2.8	0.2	4.9	0	132	7.2	1025.9
2015-02-12	1.7	-1.7	7.2	0	167	6.6	1021.5
2015-02-13	5.9	-0.6	11.5	0	171	20.4	1013
2015-02-14	6.8	4.5	9.7	2	148	16.1	1006
2015-02-15	5.6	2.4	11.2	0	88	8.7	1012.4
2015-02-16	2.6	-0.4	5.6	0	177	9.6	1018.6
2015-02-17	4.3	1.4	7.8	0.5	264	9.6	1032.3
2015-02-18	0.8	-1.8	5.1	0	186	6	1040
2015-02-19	3.1	-0.7	5.8	0	202	18.3	1028.3
2015-02-20	5.4	3.3	6.5	8.9	202	24.6	1009.5
2015-02-21	3.1	1.3	5.9	14	237	10.8	1000.1
2015-02-22	2.6	-0.8	6.4	1	208	14.3	1008.1
2015-02-23	5.2	2.7	10.4	8.9	221	22.4	996
2015-02-24	4.9	3.1	8.4	3	235	19.4	1005.3
2015-02-25	4.1	1.6	5.6	2	202	9.6	1017.1
2015-02-26	6.8	3.9	9.6	0	191	15.3	1015.2
2015-02-27	4.6	0.3	7.9		323	15	1017.1
2015-02-28	4.8	-0.4	9.4		193	20.7	1016.4
2015-03-01	8.4	5.7	10.4	3	227	23.3	1003.2
2015-03-02	5.4		8.3	3.3
2015-03-03	4.7	2.6	7.7	0.8	226	17.4	1017.8
2015-03-04	4.1	1	8	0	273	13.2	1027.1
2015-03-05	3.9	-1.2	9.9	0	266	7.5	1038.4
2015-03-06	5.3	1.5	9.5	0	214	9.6	1036.7
2015-03-07	8.6	4.4	14.2	0	206	16.8	1030
2015-03-08	10.8	5.9	17.9	0	226	14	1024.6
2015-03-09	9.1	7.5	12.5	0	198	8.4	1026.8
2015-03-10	9.1	5.7	12.4		317	11.1	1028.6
2015-03-11	5.2	0.7	10.6		104	9.9	1031.1
2015-03-12	7.1	0.5	13.9	0
2015-03-13	5.9	0.7
2015-03-14
2015-03-15
2015-03-16
2015-03-17
2015-03-18
2015-03-19
2015-03-20
2015-03-21
2015-03-22
2015-03-23
2015-03-24
2015-03-25
2015-03-26
2015-03-27
2015-03-28
2015-03-29
2015-03-30
2015-03-31
2015-04-01
2015-04-02
2015-04-03
2015-04-04
2015-04-05
2015-04-06
2015-04-07
2015-04-08
2015-04-09
2015-04-10
2015-04-11
2015-04-12
2015-04-13
2015-04-14
2015-04-15
2015-04-16
2015-04-17	9.8	7
2015-04-18	8.5	3.6
2015-04-19	11.7	3.9
2015-04-20
2015-04-21
2015-04-22
2015-04-23
2015-04-24
2015-04-25
2015-04-26
2015-04-27
2015-04-28
2015-04-29
2015-04-30
2015-05-01
2015-05-02
2015-05-03
2015-05-04
2015-05-05
2015-05-06
2015-05-07
2015-05-08
2015-05-09
2015-05-10
2015-05-11
2015-05-12
2015-05-13	13.4	7.1
2015-05-14
2015-05-15
2015-05-16
2015-05-17
2015-05-18
2015-05-19
2015-05-20	10.6	5.9
2015-05-21	12.6	4.9
2015-05-22
2015-05-23
2015-05-24
2015-05-25
2015-05-26	12.5	5.1
2015-05-27
2015-05-28	14.7
2015-05-29
2015-05-30
2015-05-31
2015-06-01
2015-06-02
2015-06-03
2015-06-04
2015-06-05
2015-06-06
2015-06-07
2015-06-08
2015-06-09
2015-06-10
2015-06-11
2015-06-12
2015-06-13
2015-06-14
2015-06-15
2015-06-16
2015-06-17
2015-06-18
2015-06-19	14.1	10.4
2015-06-20	14.1	10.7
2015-06-21	17.5	13.2
2015-06-22	11			15
2015-06-23	12.3
2015-06-24
2015-06-25	20.4	13.2
2015-06-26	22.1	15.3
2015-06-27	18.9	15.9
2015-06-28	20.9	11.6
2015-06-29
2015-06-30
2015-07-01
2015-07-02
2015-07-03
2015-07-04
2015-07-05
2015-07-06
2015-07-07
2015-07-08
2015-07-09
2015-07-10
2015-07-11
2015-07-12
2015-07-13
2015-07-14
2015-07-15
2015-07-16
2015-07-17
2015-07-18
2015-07-19
2015-07-20	22.3
2015-07-21	22.4
2015-07-22
2015-07-23	18.3	13.5
2015-07-24
2015-07-25
2015-07-26
2015-07-27	16.4	13.3		3
2015-07-28
2015-07-29	14.9	11.4
2015-07-30	13.5	10.8
2015-07-31	13.8	7.8
2015-08-01	17.3	10.8
2015-08-02
2015-08-03	24.3	16.6
2015-08-04	19.2			6.1
2015-08-05
2015-08-06
2015-08-07
2015-08-08
2015-08-09
2015-08-10
2015-08-11
2015-08-12
2015-08-13
2015-08-14
2015-08-15	16.8
2015-08-16	16.5
2015-08-17	14.3
2015-08-18
2015-08-19
2015-08-20
2015-08-21
2015-08-22
2015-08-23
2015-08-24
2015-08-25
2015-08-26
2015-08-27
2015-08-28
2015-08-29
2015-08-30
2015-08-31	22.5	19.5
2015-09-01
2015-09-02
2015-09-03
2015-09-04
2015-09-05
2015-09-06
2015-09-07
2015-09-08
2015-09-09
2015-09-10
2015-09-11
2015-09-12	15.7
2015-09-13	14.3	9.4
2015-09-14	13.8
2015-09-15	11.7
2015-09-16
2015-09-17	14.4
2015-09-18	13.6	10.8
2015-09-19
2015-09-20
2015-09-21
2015-09-22
2015-09-23
2015-09-24
2015-09-25
2015-09-26
2015-09-27
2015-09-28
2015-09-29
2015-09-30
2015-10-01
2015-10-02
2015-10-03
2015-10-04
2015-10-05
2015-10-06
2015-10-07
2015-10-08
2015-10-09
2015-10-10	11.6
2015-10-11
2015-10-12
2015-10-13
2015-10-14
2015-10-15
2015-10-16	5.7
2015-10-17
2015-10-18
2015-10-19
2015-10-20
2015-10-21
2015-10-22	12.1
2015-10-23
2015-10-24
2015-10-25
2015-10-26
2015-10-27
2015-10-28
2015-10-29
2015-10-30
2015-10-31
2015-11-01
2015-11-02
2015-11-03
2015-11-04
2015-11-05
2015-11-06
2015-11-07
2015-11-08	15.8
2015-11-09
2015-11-10
2015-11-11
2015-11-12
2015-11-13
2015-11-14
2015-11-15
2015-11-16
2015-11-17
2015-11-18
2015-11-19
2015-11-20
2015-11-21
2015-11-22
2015-11-23
2015-11-24	2.3
2015-11-25
2015-11-26
2015-11-27
2015-11-28
2015-11-29
2015-11-30
2015-12-01	11.1	10		25.9
2015-12-02
2015-12-03	9.9
2015-12-04	8.9	7.5		5.1
2015-12-05	7.3
2015-12-06
2015-12-07
2015-12-08
2015-12-09
2015-12-10	4.4		6.4
2015-12-11	6.3	2.9	9.1	11.9	224	17.6	1024
2015-12-12	8.4	5.9	10.7	2	226	15.2	1021.9
2015-12-13	8.5	7.8	9.6	2	230	13.4	1019.6
2015-12-14	6.9	5.6	8.2	0	181	9.9	1019.6
2015-12-15	8.1	5.5	10.4	2.3
2015-12-16	11.7	9.4
2015-12-17	13.8
2015-12-18	11.6
2015-12-19	12.6	10.4	15	0.5	195	18	1019.4
2015-12-20	11.9	10.7	13.4	0	198	19.7	1015.9
2015-12-21	10.7	9.7	11.5	2	223	26.9	1019.6
2015-12-22	11.9	10.3	13.6	5.1	214	26	1020.8
2015-12-23	10.2	7.7	12.4	0.3	217	21	1022.9
2015-12-24	9.4	6.6
2015-12-25	11.5
2015-12-26	12	10.3	14.4	0	213	20.9	1024.8
2015-12-27	10.4	8.4	13.8	0	208	16.8	1025.4
2015-12-28	9.5	7.2	13.1	0	157	17	1024
2015-12-29	8.8	7	11.2	0	184	17.6	1023.5
2015-12-30	7.5	5.5	9.8	0	167	23	1021.8
2015-12-31	8.2	6.3	10.3	3	201	20.7	1018.1
2016-01-01	5.6	3.4	7.6	2	169	12	1021.8
2016-01-02	7.9	5.5	11.1	2.5	168	19.8	1007.9
2016-01-03	6.3	4	7.6	11.9	184	22.5	1000.4
2016-01-04	6.7	3.8	7.8	9.7	205	17	988.5
2016-01-05	6.6	4.9	7.6	0	187	15.5	990.8
2016-01-06	6.7	5.6	8.9	1	175	12.3	996.8
2016-01-07	6.3	4.5	8.5	11.2	193	20.9	992.7
2016-01-08	4.9	2.4	8.6	0	206	14.1	1002.9
2016-01-09	6.1	4.4	7.8	0.3	182	18.6	999
2016-01-10	6.5	4.7	8.8	2	203	21.2	991.3
2016-01-11	5.5	3.2	7.3	4.1	196	18.2	987
2016-01-12	5.4	4.1	7.4	1.8	239	15.5	995.8
2016-01-13	4.8	2.7	6.2	1.5	254	17.7	1012
2016-01-14	3.1	1.2	4.8	7.1	216	20.7	1006.2
2016-01-15	1.8	0.1	3.1	36.1	307	18.3	1011
2016-01-16	2.1	-0.4	6.1	1	270	10.3	1024
2016-01-17	-0.6	-3.8	3.5	4.8	143	7.7	1026.5
2016-01-18	-4	-6.6	-0.7	0	130	11.6	1019.8
2016-01-19	-3.3	-7	1.8	0	160	5.3	1016.8
2016-01-20	-0.9	-4.4	0.5	1	224	8.3	1020.1
2016-01-21	0.4	-3.3	5	0	184	8.1	1025.2
2016-01-22	1.8	-0.9	4.3	4.1	178	18.3	1023.7
2016-01-23	5.9	3.3	7	3	229	12.5	1031
2016-01-24	7	4.2	8.3	0.8	208	15.8	1030.5
2016-01-25	10.4	7.4	15	0	191	16.2	1025.3
2016-01-26	9.8	9	11.3	0	219	20.4	1022.4
2016-01-27	10	9	11	3.6	216	27.9	1015.3
2016-01-28	6.2	3.5	9.6	7.1	245	12.2	1023.6
2016-01-29	7.2	3.2	9.3	0	221	26.7	1024.1
2016-01-30	6.4	3	9.3	14	228	24	1012.2
2016-01-31	6.8	2.9	11.5	2	229	15.5	1011
2016-02-01	10.5	9.8	11.2	1.5	241	23.7	1017.8
2016-02-02	7.7	5.1	10.2	14	243	17.7	1016.5
2016-02-03	4.3	2.8	6.6	1	252	14.5	1019.9
2016-02-04	5.3	1.8	9.2	6.1	256	14.1	1024.3
2016-02-05	8.6	6.3	9.6	0.8	216	15.5	1023.1
2016-02-06	9.6	7.8	11.8	0	197	24.2	1008.3
2016-02-07	8.2	6.7	11.4	2	212	27	999.2
2016-02-08	7.7	5.9	8.8	13	226	33.9	993.5
2016-02-09	4.6	1.9	6.6	18.3	240	20.7	990.2
2016-02-10	3.8	2.2	5.9	2.5	239	17.6	995.3
2016-02-11	3.4	1.6	5.3	0	213	9.5	1005
2016-02-12	2.8	0.2	7.3	1	206	14.7	998.7
2016-02-13	1.3	-1.7	2.9	3	229	12.2	988.2
2016-02-14	1.9	1.1	2.7	3.6	317	9.8	990.3
2016-02-15	2.4		5.5	5.1
2016-02-16	0	-3.4	5.7	0	260	8.8	1034.5
2016-02-17	0.3	-4.8	5.6	0	181	7.7	1021.8
2016-02-18	1.1	-1
2016-02-19	3.5	-0.1	7.8	2	215	11.3	1019.5
2016-02-20	7.8	4	10	9.9	229	22.4	1012.2
2016-02-21	10.3	9.2	11.7	5.1	244	24.2	1013
2016-02-22	7.3	3.6	10.6	13.2	259	20.1	1009.1
2016-02-23	3.4	1.3	6.9	7.1	245	8.4	1014.7
2016-02-24	2.1	-2.1	6.9	0	207	6.2	1018.1
2016-02-25	1.8	-1.9	6.1	0.5	247	7.2	1015.3
2016-02-26	1.8	0.2
2016-02-27	4.2		7.1
2016-02-28	2.3	-0.8	6.3	0	8	20.4	1016.5
2016-02-29	2.4	-0.7	6.6	0	18	17.1	1023.3
2016-03-01	2.2	-3.4	7.4	4.1	206	16.7	1017.2
2016-03-02	5.1	2	8	6.1	239	20.7	1000.3
2016-03-03	3.1	0.7	7.1	8.6	262	11.6	1001.7
2016-03-04	2.9	0.3	5.7	14	191	16.2	995
2016-03-05	2.2	-1.1	6.7	0	217	6.8	996.1
2016-03-06	2.7	1	5	6.1	260	11.1	1001.1
2016-03-07	1.4	-0.8	5.8	1.8	220	5.6	1005.4
2016-03-08	2.7	-2.3	6.8	0	215	8.6	1014.8
2016-03-09	4.9	2.5	8.9	0	178	24.3	1004.5
2016-03-10	4.7	-0.4	11	0	262	9.2	1016.8
2016-03-11	5	0	10.4	0	266	10.5	1026.5
2016-03-12	4.3	-0.8	9.9	0	276	9.2	1029.8
2016-03-13	4.1	-1.1	10.4	0	323	15.4	1032.5
2016-03-14	3.2	-1.1	8.5	0		16.5	1031.3
2016-03-15	4.8	0.1	10.5	0		14.3	1027.4
2016-03-16	5.1	1.5	8.8	0		16.4	1026.9
2016-03-17	5.4	0.4	10.8	0		12.5	1027.7
2016-03-18	4	1.1	8	0		10.4	1024.2
2016-03-19	5.4	4.4	6.6	0		11.1	1023.3
2016-03-20	5.8	4.5	8.5	0		11.4	1022.1
2016-03-21	7	4.8	9.1	2		10.8	1021
2016-03-22	4.1	1.9
2016-03-23	7.8
2016-03-24	7.2
2016-03-25	7	5.8		8.4
2016-03-26	9.2	1.4	14.4		198	23.7	1012.6
2016-03-27	8.6	5.9	12.6	9.4	213	22.8	1006.5
2016-03-28	8.5	7	10.9	6.6	213	28.7	997.6
2016-03-29	7.8	5.1	11.6	7.9	227	22.5	1006
2016-03-30	9.2	7.4	10.8		225	14.7	1009.3
2016-03-31	7.2			4.3
2016-04-01	7.5
2016-04-02	10.2
2016-04-03	15.2	11.9	18.7		194	16.4	1008.5
2016-04-04	12.4	9.5	14.7	1.5	199	14.3	1005.4
2016-04-05	10.6		14.1	1.8
2016-04-06	8.4	6.8	11.4	0.5	226	20.4	1010.2
2016-04-07	7.2	4.1	11.3	0.3	232	17.7	1009.6
2016-04-08	7.4	5.7		0.3
2016-04-09	9.6	2.8	14.8	0	195	14.1	1007.4
2016-04-10	10	3.1	15.5	1	230	9.8	1009.5
2016-04-11	13.4	8.2	19	0	224	18.3	1007.8
2016-04-12	10.6	7.8	15.1	0.3	205	12	1008.9
2016-04-13	8.4	5.4	12.6	5.1	218	7.1	1008.7
2016-04-14	9.7	3.5	15.7	1	194	7.8	1011.3
2016-04-15	11.3	8.7	16.2	7.9	217	17.1	1003.4
2016-04-16	9.7	8.4
2016-04-17	6.9		10.3
2016-04-18	7	0.2	12.1	0	225	9.9	1022.1
2016-04-19	9.2	6.2	13.3	0	265	10.2	1026.7
2016-04-20	9.3	2.5	15.4	0	289	13.6	1029.4
2016-04-21	12.3	4.5	20.1	0	288	13	1023.1
2016-04-22	10.6	8.1	13.5	0	315	14.3	1018.9
2016-04-23	6.4	4.5	9.7	0.8	352	16.1	1016.2
2016-04-24	3.7	1.3	7.4	7.1	287	12.5	1016.9
2016-04-25	4.2	1.1	8.4	6.6	226	10.8	1010.3
2016-04-26	3.2	0.4	6.7	7.1	252	13.8	1004
2016-04-27	4.3	2.1	9	5.1	268	15	1008.6
2016-04-28	4.8	-0.8	9.6	0.5	212	9.5	1014.6
2016-04-29	6.7	3.5	9.1	2	209	15.8	1013.6
2016-04-30	7.4	5.1	10.3	2	235	10.2	1018.7
2016-05-01	8.6	4.1	14.1	0	4	13.8	1026.9
2016-05-02	10.8	2.5	17.5	0	230	8.8	1024.3
2016-05-03	10.1	7.1	14.3	3	291	13.2	1023.7
2016-05-04	10.2	3.3	16.4	0	233	8.7	1028.3
2016-05-05	13.4	5.3	19.5	0	244	13.2	1022.3
2016-05-06	16.6	9.7	23.8	0	224	12.9	1012.7
2016-05-07	19.4	13	25.7	0	218	13.4	1009.4
2016-05-08	19.8	12.2	26.1	0	242	11.4	1009
2016-05-09	19.2	13.5	23.8	0	232	11.9	1010
2016-05-10	16.2	14.4	20.4	8.4	224	9.9	1008.1
2016-05-11	18.1	12.6	23	0	243	9.6	1003.6
2016-05-12	17.6	12.6	22	0	247	9.3	999.2
2016-05-13	16.8	11.7	23	0	341	15.3	1003.2
2016-05-14	9.2	6.6	12.4	0	349	17.8	1015
2016-05-15	8.7	3.9	13.3	0.3	287	11.3	1021.2
2016-05-16	10.2	7.6	14.2	0	294	7.7	1021
2016-05-17	12.8	6.6	17.2	0	215	10.5	1017.6
2016-05-18	13.3	8.7	18.3	0	204	13.7	1008.9
2016-05-19	12.7	7	18.5	0	207	7.5	1010.6
2016-05-20	13.9	10.2	18.1	0.5		13.5	1017.1
2016-05-21	17.9	12.8	22.7	0		18	1013.8
2016-05-22	15.4	12.6	18.4	4.1		12.3	1007
2016-05-23	11.4	10	13.6	14		13.7	1013.5
2016-05-24	11.2	9.3	14.8	0		14.3	1018.2
2016-05-25	11.2	4.7	17.1	0		6.1	1015.7
2016-05-26	15.9	8.7	21.4	0		6.9	1015.4
2016-05-27	17.1	13.8	22.8	0.3		8.9	1014.5
2016-05-28	17.4	12.1	23	6.1		8.4	1012.9
2016-05-29	16.4	15.1	18.6	3		12	1007.7
2016-05-30	13.5	12.9	15.7	33		16.2	1006.1
2016-05-31	15.1	12.9	17.4	3		8.1	1007.6
2016-06-01	14.3	13.4	14.9			8	1014.7
2016-06-02	13.3	11.9	14.6	2		14.3	1012.4
2016-06-03	13.9	11.3	17.3			8.4	1013.3
2016-06-04	14.1	11.3	17.6	0.5		8	1014.4
2016-06-05	17.8	13.3	24.7			6.2	1017.3
2016-06-06	19.6	14.2	26.4	0.8		8.4	1019.8
2016-06-07	19.4	15.9	25.6	34.3		8.3	1020.7
2016-06-08	17.5	13.3	22.8	1		9.3	1021.4
2016-06-09	15.9	12.4	20.4			10.8	1020.4
2016-06-10	16.6	9	22.8	0		5.6	1014.3
2016-06-11	17.3	14.2	21.4			7.8	1010.3
2016-06-12	16.5	14.2	20.4	30		8.8	1008.9
2016-06-13	15.2	13.9	17.9	5.1		11.7	1002.8
2016-06-14	14.8	13	18.6			13.4	999.6
2016-06-15	13.6	12	17.2	17.3		9.9	999.1
2016-06-16	13.4	8.9	17.1	3		5.6	1002.1
2016-06-17	14.2	11.7	19	3		7.2	1006.3
2016-06-18	13.8	12.7	16.8	4.6		11.6	1016.3
2016-06-19	14.3	10.6	18.8	0.8		9	1024.3
2016-06-20	14.9	13.3	16.6	8.6		17.6	1018.2
2016-06-21	16.6	14.7	18.9	6.9		10.4	1018.3
2016-06-22	19.8	13.4	25.5	0		9	1021.1
2016-06-23	22.7	19.1	29.8	4.1		14	1016.9
2016-06-24	19.4	17.7	22.7	9.9		8.7	1017.7
2016-06-25	15.1	12.3	18.4	3		8.1	1017
2016-06-26	13.8	11.3	18	4.1		10.8	1017.8
2016-06-27	15	11.5	19.9	2		13.1	1018.4
2016-06-28	16.6	13	20			9.8	1016.2
2016-06-29	15.8	12.5	19.8	5.1		14.9	1011.9
2016-06-30	15.2	14.4
2016-07-01	16.6		19.6	0.5
2016-07-02	14.2	12.2	18.2	13		14.3	1014.7
2016-07-03	14.4	11.5	17.7	2		10.8	1019.8
2016-07-04	16.8	10.8	22.3	0		6.7	1019.5
2016-07-05	16.2	14.4	19.5	0		12.8	1017.3
2016-07-06	15.8	11.4	20.2	0		8.4	1021.3
2016-07-07	17.6	10.9	23.4	0		6.7	1020.8
2016-07-08	18.7	14.6	22.8	0		12	1016.8
2016-07-09	19.7	15.4	25	0		9.8	1019.4
2016-07-10	22	16.6	27.8	0		11.6	1011.7
2016-07-11	17.9	15.8	21.4	0		15.7	1011
2016-07-12	15.8	12.7	20.8	7.9		9.9	1012.8
2016-07-13	13.6	10.6	17.2	4.1		11.4	1015
2016-07-14	14.1	11.5	18.2	1.8		10.7	1021.3
2016-07-15	16.1	8.7	22.1	0		9.5	1025.9
2016-07-16	18.5	14.3	24.3	0		8.6	1025
2016-07-17	20.1	15.8	24.7	0		7.8	1022.4
2016-07-18	22	15.8	27.6	0		6.9	1021.5
2016-07-19	24.3	16.8	30.8	0		8	1019.2
2016-07-20	25.5	20.3	31.9	0		15.2	1012.6
2016-07-21	21.1	17.1	25.4			9.4	1015.1
2016-07-22	20.8	18.1	25.3			8.4	1016.5
2016-07-23	19.1	17.3	22.2	21.1		9	1019
2016-07-24	19.6	14.7	25.2	0		8.1	1020
2016-07-25	19.6	16.6	24	0		8.5	1019.5
2016-07-26	18.4	13.7	22.5	0		6.4	1020.7
2016-07-27	17.6	12.7	21.4			10.8	1018.2
2016-07-28	18.7	16.3	22.9			11.1	1015.2
2016-07-29	18.6	14.7	22	2.3		12.8	1012.8
2016-07-30	17.5	14.4	22.4			10.1	1013.3
2016-07-31	17.1	14.2	20.8			9.6	1015.3
2016-08-01	16.3	11.1	21.4			8	1018.9
2016-08-02	15.7	13.1	17.5	15		16.2	1014.4
2016-08-03	17.2	16.8	18.8	15		17.3	1011.6
2016-08-04	16.4	14.1	20.4			13.8	1011.6
2016-08-05	16.3	12.8	21			8.6	1018.5
2016-08-06	16.5	12.6	21.9			10.2	1026.1
2016-08-07	18.5	12.5	23.4			11.6	1026.2
2016-08-08	16.9	13.9	21.7			12.9	1021.1
2016-08-09	14.8	11.8	18.8			10.6	1022.6
2016-08-10	12.3	10.1	15.3			7.2	1023
2016-08-11	12.4	7.5	14.6			12	1022.9
2016-08-12	17.7	13.9	22.4			10.5	1023.5
2016-08-13	18	12.9	24			10.4	1022.9
2016-08-14	17.2	12.9	22.2			7.9	1023.4
2016-08-15	17.7	13.3	22.4			11.6	1023.4
2016-08-16	17.7	11.9	23.9			11.7	1018.2
2016-08-17	18.9	12	25.9			10	1012.8
2016-08-18	19.1	13.9	25			7.7	1009.5
2016-08-19	18.2	14.3	22			9.6	1009.2
2016-08-20	17.7	14.2	22.8			15.3	1011.4
2016-08-21	15.4	12.7	18.8	7.1		16.6	1017.2
2016-08-22	18.2	13.7	24.3				1024.6
2016-08-23	21.2	13.8	28.6			7.5	1025
2016-08-24	24.6	17.7	32.2			12.3	1019.8
2016-08-25	25.6	18.8	32.7			11.1	1015.2
2016-08-26	23.6	19.4	28.2			8.7	1015.9
2016-08-27	23.6	17.4	31.1				1016.1
2016-08-28	21	17.2	24.3				1014
2016-08-29	18	16.7	21.6				1019.6
2016-08-30	17.2	11	23.4				1024.9
2016-08-31	18.7	11.6	25.4				1020.8
2016-09-01	17.4	13.7	22.6				1022.7
2016-09-02	16.9	11.6	22.6				1020.7
2016-09-03	17.6	13.1	23.1	0.5			1017.8
2016-09-04	17.4	15.9	20.5	7.1			1013.1
2016-09-05	17.6	14.6	22.2				1019.6
2016-09-06	18.7	16.9	22.4				1024.6
2016-09-07	19.7	12.9	26.1				1019.7
2016-09-08	19.6	14.9	26.8				1012.2
2016-09-09	16.7	11.3	23.2				1018
2016-09-10	18.9	12.4	24.9				1016
2016-09-11	18.9	16.7	21.6				1017
2016-09-12	22.2	16.5	28.8				1015.5
2016-09-13	24	17.9	31.6				1012.1
2016-09-14	24	18.1	30				1011.2
2016-09-15	19.7	15.7	26				1010.3
2016-09-16	16.8	13.6	21.4				1012.2
2016-09-17	16.3	14.3	20				1015.5
2016-09-18	17.3	15.6	20.5				1017.3
2016-09-19	15.7	11.6	20.5				1019.5
2016-09-20	14.7	9.7	20.1				1019.1
2016-09-21	15.7	13.2	21.2				1018.9
2016-09-22	15.3	10.2	21.3				1020.5
2016-09-23	14.9	10.8	20.7				1024.3
2016-09-24	16.7	10.5	23.8				1022.4
2016-09-25	15.5	11.7	22.3				1017.3
2016-09-26	12.3	8.4	16.4				1023.9
2016-09-27	14.7	7.6	21.9				1025.6
2016-09-28	18.1	15.1	22.1
2016-09-29	16.1		18.4
2016-09-30	14.1	12.3	18				1014.4
2016-10-01	12.8	10	17.3	2.8			1009.1
2016-10-02	11.2	9.1	13.4	6.6			1012.1
2016-10-03	11.7	7.6	17.2				1025.5
2016-10-04	11.8	10.2	15.2				1031
2016-10-05	9.7	7	14.5				1030.5
2016-10-06	8.4	3.6	13.4				1024.8
2016-10-07	10.8	9.7	12.6				1021.2
2016-10-08	10.4	8	15.1				1023.5
2016-10-09	8.1	4	13.4				1025.8
2016-10-10	8.2	5.2	13.4				1023.8
2016-10-11	8.3	3.3	12.9				1021.7
2016-10-12	8.2	7.6	9.2	2.8			1019.3
2016-10-13	7.8	4.2	11.7				1013.8
2016-10-14	9.3	7.1	11.7				1006.5
2016-10-15	11.6	9.1	15.2	13.2			1009.4
2016-10-16	14.1	9.4	20				1017.1
2016-10-17	12.1	9.5	15.9				1020.6
2016-10-18	10.1	7.8	12.9				1020.5
2016-10-19	8.6	7.1	10.9	13			1016.7
2016-10-20	9.1	7.2	13.1	0.5			1015.1
2016-10-21	6.7	4.4	11				1016.5
2016-10-22	7.4	4.9	12.1				1014.5
2016-10-23	4.8	2.1	7.4				1012.5
2016-10-24	8.3	5	10.8				1011.9
2016-10-25	9	6.8	13				1021.9
2016-10-26	8.1	3.2	14.3				1028.8
2016-10-27	10.5	6.5	12.4				1032.6
2016-10-28	11.9	11	13				1033.7
2016-10-29	11.8	9	16.6				1034.4
2016-10-30	10.5	6.1	16.4				1030.6
2016-10-31	11.1	6.8	18.2				1027.4
2016-11-01	10.3	6.7	14.9				1021.9
2016-11-02	7.6	5.7	10.5	0.5			1021.3
2016-11-03	6.7	3.8	10.8				1021.7
2016-11-04	6.8	4.8	9.3				1012.5
2016-11-05	6.9	6	9.9				1002.3
2016-11-06	4.8	3.1	6.8	1			1001.9
2016-11-07	4.2	2.3	5.5				1006.2
2016-11-08	2.7	0.8	5.4				1009.7
2016-11-09	4.1	1.1	4.7	11.2			1000.8
2016-11-10	6.5	4	8.4	5.3			1005.7
2016-11-11	3	-0.6	4.9				1017.9
2016-11-12	2	-2.5	5.8				1022.5
2016-11-13	4.6	3.5	5.5	2.8			1024
2016-11-14	4.5	2.7	6.4				1031.1
2016-11-15	9.1	5	11.8	4.1			1025.9
2016-11-16	11.5		12.2	23.9
2016-11-17	10	8.4	11.1	4.1			1005.2
2016-11-18	5.9	2.8	11.3	19.1			998.3
2016-11-19	5.4	4.1	7				1004.7
2016-11-20	9.4	5.1	12.4	1			994.4
2016-11-21	11.9	9.3	14	7.9			996.6
2016-11-22	10.3	8.5	12.8				1006.9
2016-11-23	9.7	7.7	11.8				1015.7
2016-11-24	8.6	5.4	11.4				1018.8
2016-11-25	4.9	3.3	8.1		58	16.9	1018.9
2016-11-26	5.2	3	7.4		58	6.9	1019.6
2016-11-27	5.4	1.4	8.4		356	8.1	1021.8
2016-11-28	1.9	-0.7	4.8		60	13.5	1028.9
2016-11-29	-0.8	-3.1	4.5		78	9.2	1033.5
2016-11-30	0.1	-3.9	4.1		228	8.3	1034
2016-12-01	3.2	-0.4	5.5		237	8.6	1029.3
2016-12-02	6.4	5	8.9		283	7.7	1024.7
2016-12-03	2.4	-0.3	6.2		68	10.7	1025.3
2016-12-04	0.2	-2.7	6		82	11.6	1025
2016-12-05	1.2	-2.6	7.3		137	6.6	1025.8
2016-12-06	4.9	0.1	11.1		161	7.8	1029.4
2016-12-07	7.6	4.4	11.5		191	12.5	1030.5
2016-12-08	7.1	4.9	9.2		201	14.6	1029.3
2016-12-09	8.8	7.1	12.2		209	11.7	1028.7
2016-12-10	7.2	5.3	9		206	13.2	1024.1
2016-12-11	7.6	6.3	9.6		250	13.1	1022.5
2016-12-12	6.1	4.8	7.9		199	9.9	1025.6
2016-12-13	6.2	5	7.4	2.3	197	11.1	1023.6
2016-12-14	7.6	5	13.1		145	8.6	1023
2016-12-15	6.1	3.6	9
2016-12-16	7.1	4.3	9.8		149	9.6	1026.4
2016-12-17	4.5	1.6	5.8		222	5.9	1037.2
2016-12-18	6	5.6	6.7		243	7.1	1036.3
2016-12-19	5.6	2.3	7.8		78	6.9	1027.8
2016-12-20	1.3	-1.3	5.9		141	7.7	1023.2
2016-12-21	4	0.3	7.5		184	18	1025
2016-12-22	5.8	4.7	6.8	11.2	207	8.8	1028.2
2016-12-23	5.4	3.2	8.1		197	16.2	1031.6
2016-12-24	7.3	5.1	8.2
2016-12-25	8.9	7.3	9.9		223	24.2	1026.3
2016-12-26	7.3	3.3	10.4	4.3	248	16.7	1029.9
2016-12-27	2.8	0.4	7.2		237	7.4	1042.3
2016-12-28	0.7	-0.2	1.9		132	7.5	1044.7
2016-12-29	-0.6	-2.8	4.5		120	5.4	1039.6
2016-12-30	-0.3	-2.8	4.7		202	8.5	1037.3
2016-12-31	-2.7	-3.3	-1.9		219	9	1033.2
2017-01-01	-2.3	-4.4	-0.8		205	10.5	1021.3
2017-01-02	-0.3	-1.1	0.7	4.1	252	6	1024.5
2017-01-03	0.4	-2	2.3		233	11.9	1026.4
2017-01-04	3.4	2.1	7	4.8	278	14.6	1020.2
2017-01-05	0.9	-2.5	4.6		6	8.4	1031.1
2017-01-06	-2.9	-5.6	1.3		155	8.5	1039.3
2017-01-07	-1.7	-3.2	0	1.5	210	14.6	1033
2017-01-08	2.7	-0.4	4.6		233	5	1031.8
2017-01-09	4.3	3	5.4	0.8	197	13.2	1023.5
2017-01-10	4.6	2.7	6	5.6	232	9.8	1010.2
2017-01-11	6.2	4.4	9	1.3	242	16.6	1010
2017-01-12	4.6	3.4	6.4		214	17.4	1006.4
2017-01-13	1.4	0.1	3.3	24.9	266	17.3	1002.5
2017-01-14	1	0	3.2	7.9	267	12.8	1015.2
2017-01-15	0.6	-0.1	1.4	3	249	6.8	1021.7
2017-01-16	0.6	-2	2.8		25	6.5	1027.1
2017-01-17	-2.3	-3.7	0.5		70	8.7	1036.3
2017-01-18	-3.1		0.1
2017-01-19	-1.8	-5.1	3.1		64	11.4	1036.3
2017-01-20	-0.3	-4.3	5.2		75	12.9	1033.3
2017-01-21	-1.2	-4	3.7		112	8.4	1029
2017-01-22	-1.6	-5.3	3.8		209	5.9	1027.3
2017-01-23	0.7	-3.9	3.2		302	5.6	1027.7
2017-01-24	0.1	-0.8	1.3		229	5.7	1028.6
2017-01-25	-1.6	-4.1	-0.2		96	8.6	1029.4
2017-01-26	-2.3	-4.6	1		136	10.5	1023.7
2017-01-27	2.6	-5.1	8.1		138	17.4	1015.9
2017-01-28	7.7	6.2	11.8		171	20.5	1015.2
2017-01-29	4.7	3.8	6.9	1.5	189	15.9	1017.9
2017-01-30	5.9	4.1	7.6	9.9	238	17.1	1011.7
2017-01-31	2	1	4.4		88	8.6	1016.3
2017-02-01	6.4	1	9.8		143	15.6	1012.7
2017-02-02	10	7.1	13.3		158	20.1	1005.2
2017-02-03	9.4	8	11.4		175	17.6	1001.4
2017-02-04	5.2	4.3	7.2	4.3	160	12.8	998.5
2017-02-05	5.3	3.5	7	0.5	94	10.8	1001.7
2017-02-06	5.5	3.6	7.9		2	7.2	1016.4
2017-02-07	5.1	4.6	5.7	2.3	146	9	1015.5
2017-02-08	3.6	1.8	5.4	1.5	6	9.1	1021.8
2017-02-09	0.7	-0.2	1.7		55	8.6	1026
2017-02-10	-1.4	-3.1	0		50	10.8	1021.3
2017-02-11	0.1	-0.7	1		46	7.7	1019.6
2017-02-12	2.8	0.3	6.6		80	11.1	1022.4
2017-02-13	3.9	0.1	8.9		80	17.8	1024.6
2017-02-14	7.1	0.1	16.3		103	11.9	1026.7
2017-02-15	10.2	6.4	14.4		165	15.4	1031
2017-02-16	7.9	5.2	12.3		234	8.3	1030.3
2017-02-17	7.1	5.5	9		265	8.6	1027.5
2017-02-18	6.9	3.2	12.4		182	5.6	1026.7
2017-02-19	5.4	0.6	8.7		231	9.4	1023.2
2017-02-20	8.7	7.1	10.4	1	226	15.8	1019
2017-02-21	9.7	9.2	10.4	4.1	244	14	1016.4
2017-02-22	9.6	8.8	10.3	1.8	238	22.4	1010.2
2017-02-23	8.7	6.7	11.6	7.6	230	29.9	1000
2017-02-24	4.7	1.9	7.9	1.3	275	11.3	1013.6
2017-02-25	5.1	0.3	9		200	16.7	1018.8
2017-02-26	9.6
2017-02-27	9	6.1	11.4		198	26	998
2017-02-28	4.9	3.1	6.9		217	23.1	991.2
2017-03-01	6.6	2.9	8.5	5.1	220	18.8	999.2
2017-03-02	6.9		9.3
2017-03-03	8.3	3.4	12.6		152	19.2	1005
2017-03-04	9.4	6.4	11.6	1.3	187	15.6	992.6
2017-03-05	6.2	4.7	9	5.1	197	22.8	996.9
2017-03-06	5.7	4.8	7.6	4.1	258	14.6	1001.5
2017-03-07	6.3	3.9	10.9		262	9.8	1015.3
2017-03-08	7.7	3.5	10.9	8.4	208	18.3	1015.5
2017-03-09	10.3	6.8	14.3		262	12.5	1019.9
2017-03-10	7	2.8	12.5		97	7.8	1027.3
2017-03-11	8.4	2.5	14.2		118	9.2	1020.7
2017-03-12	10.1	3.8	18.7		101	8	1014.1
2017-03-13	7.9	3.3	15		295	9.3	1025.3
2017-03-14	8.3	3.3	13.3		233	10.2	1032.5
2017-03-15	11.4	8.5	17		264	6.2	1032.2
2017-03-16	11.7	4.9	18.7		179	8.1	1023.9
2017-03-17	8.9	7.1	11.5		264	13.5	1016.8
2017-03-18	9.7	6.2	11.7	13	241	17.6	1009.7
2017-03-19	10.7	9.8	12.2		239	18.3	1010.8
2017-03-20	10.4	9.5	11.4		216	23.7	1008.4
2017-03-21	8.3	5.3	10.9		241	14	1010.1
2017-03-22	6.9	1.9	12.2		144	15.2	1012.4
2017-03-23	9.3	2.7	16		78	13.5	1014.2
2017-03-24	9.4	5.6	14.4		63	16.4	1025.4
2017-03-25	10.1	4	16		57	19.2	1026.5
2017-03-26	10.4	5	16.5		61	15.7	1023
2017-03-27	11.3	4.3	18.5		106	10.7	1021.7
2017-03-28	12.9	6.3	20.1		202	9.9	1021.3
2017-03-29	12.6	9.4	16.2		223	12.5	1025
2017-03-30	16.5	9.6	22.4		170	13.8	1023.1
2017-03-31	15.6	13.1	20.5		179	17.7	1013.7
2017-04-01	11.3	10	14.2	3	184	8.6	1012.1
2017-04-02	11	5.5	17.3		270	8.6	1019.7
2017-04-03	9.5	4.4	15.8		42	4.8	1026.3
2017-04-04	10.8	5	17.4		282	9.2	1024.3
2017-04-05	9.1	6.5	13.2		327	13.1	1027.2
2017-04-06	7.4	4.1	10.8		324	8.6	1029
2017-04-07	8.6	2.7	15.5		273	8.6	1026.5
2017-04-08	10.3	5.6	16.8		352	6.2	1024.7
2017-04-09	14.4	5.2	23.1		172	8.3	1022.2
2017-04-10	10.6	7.5	14		301	12.8	1022
2017-04-11	9.1	3	14.8		258	8	1026.4
2017-04-12	9.7	5.7	15.5		240	14.1	1019.1
2017-04-13	9.4	6.5	13.8		275	11.3	1016.5
2017-04-14	8.3	2.9	12.9		232	8	1017.1
2017-04-15	8.7	6	11.5	2.8	261	11.3	1016.6
2017-04-16	8	3.9	11.8		270	11.4	1020.6
2017-04-17	7.8	4.8	11.5	4.1	314	13.8	1019.4
2017-04-18	5.4	0.6	10.3	2.3	332	8.3	1026.8
2017-04-19	4.9	1	9.8		34	14.6	1034.8
2017-04-20	5.8	-1.5	12		151	6.8	1036.2
2017-04-21	10.1	4	14.6		251	9.6	1031
2017-04-22	8.9	5.9	11.9		321	10.8	1026.9
2017-04-23	6.8	1.7	11.8		337	8	1026.4
2017-04-24	9.6	2.7	15.3		215	10.8	1016.6
2017-04-25	6	4.6	9.3	4.1	297	13.2	1010.4
2017-04-26	5.3	0	10.9	0.8	287	7.7	1013.3
2017-04-27	5.7	-0.1	10.2		293	8.4	1017.1
2017-04-28	7.7	3.5	11.9	0.3	269	9.9	1015.5
2017-04-29	9.2	3	14.2		151	7.4	1017.3
2017-04-30	13.9	4.8	20.8		115	17.9	1007.4
2017-05-01	10.7	9.2	13.9		181	13.7	1008.7
2017-05-02	9.5	4.8	13.5		4	8	1016.7
2017-05-03	9.7	7.2	14.2	7.9	49	7.8	1018.3
2017-05-04	11.1	9.2	15.9	4.1	42	11.7	1018.2
2017-05-05	9.8	7.8	12.6		45	10.8	1019.4
2017-05-06	13	6.4	21		70	12.5	1010.7
2017-05-07	11.3	8.6	13.8		310	11.4	1015.9
2017-05-08	9.3	7	13.6	0.3	318	12	1021.1
2017-05-09	9.6	4.3	14.9		15	11.7	1020.7
2017-05-10	12.1	3.8	19		67	7.8	1009.1
2017-05-11	15.2	7.9	23.9		116	8.9	997.9
2017-05-12	15.9	12.8	21.4	4.1	188	12.5	999.9
2017-05-13	14.7	12.5	19.1		193	11.4	1009.7
2017-05-14	14.7	9.9	19.2		204	13.2	1019.9
2017-05-15	15.8	6.6	21.9		201	9	1027.9
2017-05-16	21.1	15.5	26.4		184	11.3	1026.2
2017-05-17	23.2	16.6	29.4		156	11.9	1017.4
2017-05-18	16.9	14.7	20.3	5.1	306	9.9	1010.7
2017-05-19	11.9	10.3	17.3	3	214	12.2	1011.1
2017-05-20	11.8	7.5	17.6		196	10.7	1019.9
2017-05-21	14.6	7.6	20.3		134	7.4	1025.1
2017-05-22	18.7	9.8	25.7		140	8.7	1018
2017-05-23	17.4	13.5	21.7		275	10.8	1019
2017-05-24	17.1	11.7	23.2		276	9.7	1024.4
2017-05-25	18.1	11.6	24.4		36	9.5	1023.8
2017-05-26	21.1	14.3	27.6		87	11.7	1019.5
2017-05-27	23.6	16.4	31.3		147	13.1	1015.8
2017-05-28	22.1	16.3	28.1		48	6.7	1017.5
2017-05-29	24.2	19.1	30.7		354	10.5	1012
2017-05-30	18.3	15.8	20.9		244	11.1	1015.3
2017-05-31	17.4	11.4	23.4		272	8	1021.7
2017-06-01	19.9	13	25.9		49	7.1	1021
2017-06-02	21.8	14.8	27.3		355	6.9	1016.3
2017-06-03	19.1	16.8	23.3		254	8.9	1013.5
2017-06-04	15.6	11	20.2		253	10.8	1016
2017-06-05	16.8	9.6	22.1		182	13.2	1012.7
2017-06-06	14.4	11.9	17.7	7.1	205	22.2	1000.8
2017-06-07	14.1	10	18	0.3	232	22.1	1011.6
2017-06-08	18.7	12.7	24.5		199	16.5	1014.3
2017-06-09	17	14.5	20.4	9.9	231	16.2	1012.3
2017-06-10	18.8	9.9	25.2		202	10.7	1018.9
2017-06-11	22.4	18.5	28.2		204	13.4	1015.7
2017-06-12	15.6	12.6	18.2		243	14.7	1017.5
2017-06-13	16.4	10.6	21.1		283	7.8	1019.6
2017-06-14	19.4	11.3	25.9		74	7.3	1018.1
2017-06-15	21.8	16.8	27.2		211	13.7	1014.3
2017-06-16	16.3	12.6	20.6		276	12.3	1021.9
2017-06-17	19.6	12.5	25.2		289	8.6	1026.1
2017-06-18	21.8	14.8	27.9		68	7.4	1024
2017-06-19	24.6	16.5	31		95	7.4	1019
2017-06-20	25.8	19.9	31.7		37	11	1016.4
2017-06-21	25.2	18.2	32		86	8.7	1015.7
2017-06-22	25.3	19.3	32.8		220	14.9	1011.7
2017-06-23	18.9	15.6	23.9		235	14	1016.2
2017-06-24	17.6	13.7	21.8		237	15	1016.1
2017-06-25	18.3	16	22.6		238	16.1	1013.1
2017-06-26	18.9	15.4	24.1		291	9.8	1013.1
2017-06-27	17.4	14.2	21.2		67	9.9	1007.5
2017-06-28	18.5	17.1	22.6	7.9	197	11.9	996.6
2017-06-29	17.3	14.9	20.2	10.2	224	10.8	996.8
2017-06-30	17.5	13.4	21.4		213	10.8	1003.3
2017-07-01	15	13.8	17.1	22.1	281	10.1	1010.6
2017-07-02	16		18.8
2017-07-03	17.1	9.7	22.7		216	10.6	1021.8
2017-07-04	17.8	13.5	23.9		222	6.9	1020.5
2017-07-05	20.9	14.1	26.8		302	7.5	1018
2017-07-06	21.6	15.9	27.2		87	10.1	1016.5
2017-07-07	22.9	18.3	28		254	11.1	1014.9
2017-07-08	20.2	16.2	25.5		268	10.2	1016.8
2017-07-09	20	14.3	25.1		57	8.4	1014.2
2017-07-10	19.2	17.4	23.4		208	9.2	1009.1
2017-07-11	17.7	14.4	21.4		230	11.4	1011.4
2017-07-12	16.4	14.5	19.2	11.9	277	15.9	1011.6
2017-07-13	16.1	8.8	21.8		59	6.8	1021.6
2017-07-14	16.4	12.3	20.7		289	10.8	1018.1
2017-07-15	17.3	11.2	21.7		236	7.7	1022.4
2017-07-16	18.6	15.2	22.7		232	8	1023
2017-07-17	19.4	16.2	23.8		27	7.5	1022
2017-07-18	22.2	14.6	28.5		67	12	1017.1
2017-07-19	24.2	20.9	29.5		151	16.1	1008.5
2017-07-20	19	15.4	23.5	10.4	203	14.1	1009.3
2017-07-21	18.9	9.9	26.1		152	8.9	1012.4
2017-07-22	18.4	15.1	22.6		183	14	1010.6
2017-07-23	15.4	12.2	18.9		200	15.5	1012.8
2017-07-24	15.6	13.1	19	3.3	266	10.5	1010.4
2017-07-25	16.4	13.6	20	2	307	12.6	1012.3
2017-07-26	18.2	12.5	23.9		242	10.5	1010.4
2017-07-27	17.9	15.3	21.4		237	12.2	1007.9
2017-07-28	17.1	13.4	20.9		223	14	1011.7
2017-07-29	21.4	16.3	25.3		196	16.5	1010.6
2017-07-30	20.7	17.6	23.1		224	17.3	1007.8
2017-07-31	18.8	13.5	23.6		209	7.5	1013.1
2017-08-01	18.1	13.7	22.5		266	5.2	1015
2017-08-02	18	15	21.9		195	7.1	1016.4
2017-08-03	19.8	16.7	23.5	1.5	211	16.1	1011.1
2017-08-04	19	16.6	22.6		234	14	1012.8
2017-08-05	15.7	12.7	20.4	9.9	237	8.9	1015.4
2017-08-06	16	9.7	21.7		227	7.2	1022.4
2017-08-07	17.4	10.5	23.2		217	5.9	1018.9
2017-08-08	15.7	14.5	18.2		335	8.6	1010.3
2017-08-09	16.5	12.2	21.8		189	12.3	1014.6
2017-08-10	14.6	13	16.2		89	5.4	1019.7
2017-08-11	16.6	13.9	21		291	7.7	1018.5
2017-08-12	15.8	13.9	18.8	4.1	222	13.1	1016
2017-08-13	17.1	13.7	21.9		265	8	1019.8
2017-08-14	19.3	12.6	26		141	7.7	1018.3
2017-08-15	18.4	15.6
2017-08-16	17.9	12.7	23.4		213	7.5	1020.2
2017-08-17	18	14.1	20.2		178	15.5	1015.5
2017-08-18	17.1	14.6	20.7	6.4	211	11.4	1013.1
2017-08-19	15.4	12.2	19.9		230	14.9	1017
2017-08-20	15.6	11.1	20.2		247	9	1023
2017-08-21	16.8	13.3	20		173	6.1	1023.1
2017-08-22	19.9	15.5	24.2		108	6.1	1019.7
2017-08-23	21.3	14.7	29.2		150	11.7	1014.5
2017-08-24	18.1	15	22.8		245	8.7	1017
2017-08-25	19.4	13.4	24		90	6.6	1017.1
2017-08-26	21.2	17.4	25.4		0	6.8	1015.3
2017-08-27	20.4	16.4	25.1		77	6.6	1017.6
2017-08-28	21.6	14.8	27.7		58	5	1017.7
2017-08-29	24.4	17.5	31.2		170	8.6	1013.4
2017-08-30	19.7	14.3	24.1	21.1	274	11.6	1008.3
2017-08-31	15.2	12.3	20.2	4.1	264	10.8	1016.3
2017-09-01	13.8	9.8	20	2	229	6.5	1020.4
2017-09-02	14.5	9.9	20.3		335	6.4	1020.3
2017-09-03	14.3	9.2	19.5		157	7.2	1016.6
2017-09-04	15.8	12.1	19.1		161	11.1	1014.6
2017-09-05	19.2	16.3	23.5		192	11.6	1016.2
2017-09-06	16.3	14.1	18.6		256	14	1017.1
2017-09-07	14.9	12.5	17.9		216	11.1	1016.1
2017-09-08	14.9	13.7	16.4	4.1	207	18.8	1004.3
2017-09-09	13.2	11.5	15.4	7.9	200	9.2	997.6
2017-09-10	12.9	9.3	16.8		188	16.7	1002.5
2017-09-11	13.8	12.1	16.8	6.1	209	23.4	997.1
2017-09-12	14.1	11.5	18.6		227	14.7	1005.5
2017-09-13	14.7	12.1	17.7	2.3	216	25.4	1001.4
2017-09-14	11.5	10.1
2017-09-15	11.9		15.6
2017-09-16	10.7	6.4	16.1		216	7.7	1010.9
2017-09-17	11.2	6.2	16.7		192	6.9	1012.5
2017-09-18	11.5	9.1	15.8	2.8	226	8.9	1014.4
2017-09-19	13	9.9	17.6		277	8	1018.3
2017-09-20	13.2	8.9	17.4		215	9.3	1021
2017-09-21	13.7	9.5	19.5		170	11.4	1019.4
2017-09-22	13.3	10.3	18.3		227	6.9	1020.6
2017-09-23	12.3	8	18.1		87	5.8	1023.6
2017-09-24	14.4	8	21		96	7.8	1021.6
2017-09-25	15.1	10.3	20.8		85	7.7	1020
2017-09-26	14.6	10.1	19.9		51	6.5	1021
2017-09-27	15.1	10.6	20.9		140	6.8	1021.5
2017-09-28	16.7	14	20.4	4.3	169	12.5	1021
2017-09-29	18.6	13.8	24.2		180	12	1019
2017-09-30	13.4	11.1	17.2	7.1	252	7.2	1017.6
2017-10-01	13.8	10.7	16.3		170	18.6	1017.7
2017-10-02	15.7	12.8	19		226	18.2	1013.6
2017-10-03	12	9.8	15.4		257	10.8	1019.8
2017-10-04	12.2	9.6	14.9		234	12	1022.7
2017-10-05	12.1	8.9	15		256	18.8	1015
2017-10-06	10.6	8.1	13.3	3.8	279	10.2	1021.7
2017-10-07	10.3	8.3	12		224	16.1	1019.6
2017-10-08	12.2	10.6	15.2	6.4	267	8.4	1017.8
2017-10-09	12.9	10.1	16.3		221	6.9	1019.8
2017-10-10	14.1	12.9	16.4		227	12	1016.6
2017-10-11	14.3	12.8	15.3		209	18	1015.8
2017-10-12	14.2	11.5	17.5		233	14	1020
2017-10-13	15.9	11.2	19.3		209	10.7	1024.6
2017-10-14	16	12.2	21.8		207	7.8	1025.9
2017-10-15	17.6	12.4	24.4		168	14.7	1022.1
2017-10-16	19.9	16.4	25.7		172	15.5	1020.3
2017-10-17	15.1	12.7	17.6		205	6.6	1020.4
2017-10-18	15.4	10.2	21.2		150	8.4	1013
2017-10-19	16.9	12.1	22		155	15	1009.2
2017-10-20	13.6	11.8	18.4		202	20.3	1009
2017-10-21	13.7	11	17.4	1.3	197	21	1010.1
2017-10-22	10	9.1	12.1	7.9	226	19.5	1012.2
2017-10-23	11.2	8.3	14		232	11	1019.4
2017-10-24	14.9	12.2	16.6	1	211	13.5	1020.9
2017-10-25	15.1	14.5	16.2		221	14.7	1021.6
2017-10-26	14.5	13.4	16.3		229	7.8	1024.4
2017-10-27	11.6	8.8	14.3		306	11	1028.4
2017-10-28	9.9	6.4	13.1		249	13.5	1024.6
2017-10-29	10.5	6.1	13.9	3.8	301	16.8	1017.7
2017-10-30	7.1	4.7	11.1		278	6.3	1027.6
2017-10-31	8.6	5.5	11.3		224	10.1	1027
2017-11-01	10.2	6.7	14.4		210	11	1021.4
2017-11-02	9	7.3	11		222	8.6	1015.2
2017-11-03	9.6	6.9	13.8		174	7.5	1015.4
2017-11-04	10.8	7.8	13.5		182	15.2	1006.8
2017-11-05	6.9	3.7	10.4	5.1	255	9	1011.4
2017-11-06	5.3	2.3	10.3		306	5.9	1023.7
2017-11-07	4.2	0.7	10		116	5.1	1022
2017-11-08	5.1	2.2	6.4		322	4.9	1019.6
2017-11-09	7.3	5.9	9.1		207	9	1023.4
2017-11-10	8.1	6.4	10.1	3	243	13.7	1018.2
2017-11-11	6.6	5.4	8.4	3	246	8.4	1011.8
2017-11-12	5.2	3.8	7.7	13.2	268	11	1006.4
2017-11-13	5.4	2.8	9.4	5.1	305	9.5	1019.5
2017-11-14	5.7	2	8.7		214	10.1	1025
2017-11-15	7.9	7	9.1		201	9.6	1025.4
2017-11-16	8.5	7.2	9.7		213	9.6	1023.8
2017-11-17	6.8	2.8	10.2		337	7	1027
2017-11-18	4.4	0.3	7.8		235	10.2	1022.1
2017-11-19	4.6	1.6	8.7		260	10.8	1020.5
2017-11-20	5.9	1.5	9.5		212	14.3	1018
2017-11-21	9.8	9.1	10.3	7.9	217	18.2	1012.8
2017-11-22	11.1	9.4	13.4		188	22.1	1006.3

## Sheet: Legend
Code	Meaning	Definition
TAVG	Average Temperature	The average temperature over the course of a day, calculated by summing all recorded hourly temperatures and dividing by the number of hours.
TMIN	Minimum Temperature	The lowest temperature recorded during a 24-hour period.
TMAX	Maximum Temperature	The highest temperature recorded during a 24-hour period.
PRCP	Total Precipitation	The total amount of precipitation (rain, snow, sleet, or hail) accumulated over a 24-hour period, measured in millimeters (mm).
WDIR	Wind (From) Direction	The direction from which the wind blows over the course of a day, often averaged from hourly or more frequent observations, expressed in degrees from true north.
WSPD	Average Wind Speed	The mean wind speed over a 24-hour period, measured in meters per second (m/s).
PRES	Sea-Level Air Pressure	The average atmospheric pressure at sea level measured over a 24-hour period, usually recorded in hectopascals (hPa) or millibars (mb)
